# Supplementary material for: Supervised Exercise Training Improves 6 min Walking Distance and Modifies Gait Pattern during Pain-Free Walking Condition in Patients with Symptomatic Lower Extremity Peripheral Artery Disease
Source: Sensors (Basel). 2021 Nov 30;21(23):7989. doi: 10.3390/s21237989 (PMC8659842; doi:10.3390/s21237989)
Supplement: Supplementary file 1 [file sensors-21-07989-s001.zip]

Archive with 1 entries (1 files):
- sensors-1413018-supplementary.pdf
